# Supplementary material for: Parallel targeted and non-targeted quantitative analysis of steroids in human serum and peritoneal fluid by liquid chromatography high-resolution mass spectrometry
Source: Anal Bioanal Chem. 2022 Jan 19;414(25):7461–72. doi: 10.1007/s00216-022-03881-3 (PMC9482906; doi:10.1007/s00216-022-03881-3)
Supplement: Supplementary file 2 — Supplementary file2 (XLSX 99 KB) [file 216_2022_3881_MOESM2_ESM.xlsx]

## Sheet: Tabelle1
				PF (nmol/L)							Serum (nmol/L)							Serum/PF						Serum vs PF, Paired t-test				Serum vs PF, Correlation
	Steroid class	Groups	Patients (n)	LOD (n, %)	Mean	SEM	Min	Max	cycle effect (OneWay Anova, p value)		LOD (n, %)	Mean	SEM	Min	Max	cycle effect (OneWay Anova, p value)		Mean	Std. Error of Mean	Minimum	Maximum	cycle effect (OneWay Anova, p value)		p value for each group		p value for all groups		Pearson's r for each group	p value for each group		Pearson's r for all groups	p value for all groups
Pregnenolone (P5)	Precursor	Menstruation phase	11	0	4.057	0.573	1.898	7.857	0.027	*	0	3.606	0.629	0.998	6.755	< .001	***	0.93	0.161	0.289	2.164	0.092	n.s.	0.403	n.s.	0.117	n.s.	0.635	0.036	*	0.103	0.491	n.s.
	Precursor	Proliferative phase	16	0	3.994	1.181	0.321	19.955			0	2.958	0.545	0.399	8.183			1.042	0.148	0.256	2.422			0.305	n.s.			0.576	0.02	*
	Precursor	Secretory phase	11	0	40.296	20.108	6.332	234.296			0	7.963	0.942	3.908	11.915			0.58	0.124	0.017	1.233			0.147	n.s.			-0.439	0.177	n.s.
	Precursor	Dienogest	9	0	5.587	0.821	2.808	10.595			0	5.394	1.255	1.891	13.708			0.962	0.153	0.298	1.726			0.826	n.s.			0.741	0.022	*
Aldosterone (ALDO)	Corticosteroid	Menstruation phase	11	3 (27.3)	0.056	0.012	0.013	0.148	0.048	*	1 (9.1)	0.083	0.02	0.01	0.227	0.976	n.s.	1.745	0.404	0.345	4.2	0.468	n.s.	0.169	n.s.	0.141	n.s.	0.434	0.183	n.s.	0.423	0.003	**
	Corticosteroid	Proliferative phase	16	0	0.051	0.008	0.01	0.135			1 (6.3)	0.086	0.015	0.01	0.194			2.619	1.128	0.6	19.4			0.021	*			0.36	0.17	n.s.
	Corticosteroid	Secretory phase	11	1 (9.1)	0.095	0.02	0.01	0.228			0	0.089	0.018	0.025	0.194			1.156	0.213	0.329	2.9			0.662	n.s.			0.74	0.009	**
	Corticosteroid	Dienogest	9	2 (22.2)	0.088	0.038	0.01	0.379			1 (11.1)	0.074	0.016	0.03	0.17			1.473	0.314	0.311	3.4			0.688	n.s.			0.517	0.154	n.s.
Corticosterone (CORT)	Corticosteroid	Menstruation phase	11	0	4.88	1.912	0.714	19.161	0.357	n.s.	0	15.285	7.637	1.651	88.417	0.591	n.s.	3.099	0.553	0.798	5.853	0.393	n.s.	0.133	n.s.	< .001	***	0.737	0.01	**	0.798	< .001	***
	Corticosteroid	Proliferative phase	16	0	3.311	1.352	0.288	22.859			0	10.42	3.265	0.74	54.015			3.63	0.33	1.488	6.411			0.003	**			0.958	< .001	***
	Corticosteroid	Secretory phase	11	0	6.657	1.829	1.491	19.919			0	17.045	3.817	4.33	45.653			2.942	0.229	1.553	4.274			0.001	**			0.911	< .001	***
	Corticosteroid	Dienogest	9	0	5.092	1.477	0.215	12.709			0	12.311	4.623	1.024	39.031			2.601	0.616	0.776	6.501			0.092	n.s.			0.685	0.042	*
Cortisone (E)	Corticosteroid	Menstruation phase	11	0	46.994	7.409	17.392	85.959	0.049	*	0	40.259	4.611	14.632	58.481	0.03	*	0.976	0.12	0.546	1.703	0.891	n.s.	0.218	n.s.	0.223	n.s.	0.731	0.011	*	0.701	< .001	***
	Corticosteroid	Proliferative phase	16	0	35.702	3.863	5.083	63.446			0	36.273	4.342	3.013	66.542			1.042	0.103	0.515	2.062			0.881	n.s.			0.588	0.017	*
	Corticosteroid	Secretory phase	11	0	54.524	5.36	18.283	75.947			0	52.739	3.527	23.64	65.962			1.035	0.078	0.62	1.487			0.657	n.s.			0.686	0.02	*
	Corticosteroid	Dienogest	9	0	48.481	6.432	23.778	84.098			0	44.395	4.285	24.273	66.313			0.968	0.077	0.639	1.422			0.333	n.s.			0.798	0.01	**
Cortisol (F)	Corticosteroid	Menstruation phase	11	0	123.176	29.85	25.406	307.927	0.123	n.s.	0	269.469	58.369	67.445	725.915	0.287	n.s.	2.497	0.301	1.301	4.02	0.439	n.s.	0.002	**	< .001	***	0.899	< .001	***	0.87	< .001	***
	Corticosteroid	Proliferative phase	16	0	91.001	17.108	9.693	306.622			0	222.132	32.15	17.973	520.122			2.632	0.206	0.972	4.133			< .001	***			0.783	< .001	***
	Corticosteroid	Secretory phase	11	0	162.524	29.248	50.761	325.337			0	316.832	40.049	116.257	504.879			2.21	0.193	1.307	3.771			< .001	***			0.893	< .001	***
	Corticosteroid	Dienogest	9	0	133.227	30.817	23.411	328.71			0	257.652	59.931	72.286	602.269			2.074	0.209	1.164	3.088			0.007	**			0.909	< .001	***
11-Deoxycortisol (S)	Corticosteroid	Menstruation phase	11	0	0.321	0.05	0.077	0.641	0.35	n.s.	0	0.618	0.174	0.154	2.091	0.714	n.s.	1.929	0.454	0.744	6.114	0.812	n.s.	0.087	n.s.	< .001	***	0.482	0.133	n.s.	0.869	< .001	***
	Corticosteroid	Proliferative phase	16	0	0.345	0.077	0.054	1.069			0	0.609	0.136	0.056	1.951			1.859	0.206	0.845	3.358			0.003	**			0.902	< .001	***
	Corticosteroid	Secretory phase	11	0	0.461	0.057	0.122	0.789			0	0.762	0.106	0.115	1.457			1.662	0.163	0.895	2.374			0.004	**			0.639	0.034	*
	Corticosteroid	Dienogest	9	0	0.625	0.214	0.104	1.912			0	1.191	0.523	0.131	4.176			1.582	0.224	0.535	3.035			0.128	n.s.			0.932	< .001	***
11-Deoxycorticosterone (DOC)	Corticosteroid	Menstruation phase	11	1 (9.1)	0.081	0.011	0.042	0.157	< .001	***	1 (9.1)	0.091	0.032	0.009	0.396	0.003	**	0.998	0.22	0.177	2.522	0.012	*	0.709	n.s.	0.051	n.s.	0.769	0.006	**	0.289	0.049	*
	Corticosteroid	Proliferative phase	16	0	0.079	0.01	0.011	0.178			1 (6.3)	0.084	0.017	1.000e -3	0.217			0.969	0.107	0.031	1.695			0.521	n.s.			0.911	< .001	***
	Corticosteroid	Secretory phase	11	0	0.94	0.286	0.227	2.852			0	0.196	0.022	0.079	0.347			0.412	0.079	0.042	0.824			0.025	*			0.228	0.501	n.s.
	Corticosteroid	Dienogest	9	0	0.141	0.042	0.013	0.414			0	0.185	0.085	0.011	0.773			1.116	0.25	0.399	3.043			0.482	n.s.			0.74	0.023	*
21-Deoxycortisol (21dF)	Corticosteroid	Menstruation phase	11	10 (90.9)	0.018	0.007	0.01	0.083	0.153	n.s.	6 (54.5)	0.07	0.04	0.003	0.447	0.41	n.s.	2.759	1.154	0.3	13.4	0.945	n.s.	0.158	n.s.	0.013	*	0.957	< .001	***	0.618	< .001	***
	Corticosteroid	Proliferative phase	16	16 (100.0)	0.013	0.002	0.01	0.03			13 (81.3)	0.03	0.009	0.01	0.11			2.731	0.873	1	11			0.066	n.s.			0.002	0.994	n.s.
	Corticosteroid	Secretory phase	11	6 (54.5)	0.03	0.01	0.01	0.097			5 (45.5)	0.038	0.012	0.01	0.109			2.324	0.943	0.106	10.9			0.527	n.s.			0.253	0.453	n.s.
	Corticosteroid	Dienogest	9	7 (77.8)	0.021	0.008	0.01	0.083			6 (66.7)	0.052	0.033	0.007	0.301			1.435	0.329	0.7	3.627			0.243	n.s.			0.997	< .001	***
DHEA-S	Androgen	Menstruation phase	11	0	1782.21	227.144	696.366	3254.83	0.298	n.s.	0	2648.04	456.262	1072.32	6384.04	0.484	n.s.	1.478	0.117	0.792	2.08	0.583	n.s.	0.015	*	< .001	***	0.828	0.002	**	0.904	< .001	***
	Androgen	Proliferative phase	16	0	1679.92	251.183	278.015	3688.33			0	2606.93	392.277	438.499	6299.22			1.619	0.117	0.745	2.576			< .001	***			0.917	< .001	***
	Androgen	Secretory phase	11	0	2304.24	394.714	916.298	5395.85			0	3287.57	444.264	1219.99	5877.33			1.489	0.078	1.089	1.936			< .001	***			0.922	< .001	***
	Androgen	Dienogest	9	0	2393.71	497.662	824.678	5197.48			0	3148.3	573.229	1450.28	6076.25			1.385	0.068	1.169	1.759			< .001	***			0.989	< .001	***
DHEA	Androgen	Menstruation phase	11	0	5.177	0.635	1.998	8.609	0.176	n.s.	0	9.969	1.304	3.814	16.563	0.569	n.s.	2.175	0.441	0.902	6.302	0.469	n.s.	0.001	**	< .001	***	0.55	0.079	n.s.	0.819	< .001	***
	Androgen	Proliferative phase	16	0	5.927	1.348	1.119	23.213			0	10.349	2.384	1.44	41.188			1.986	0.272	0.999	5.358			0.002	**			0.947	< .001	***
	Androgen	Secretory phase	11	0	8.53	1.312	3.085	15.395			0	13.195	2.392	3.167	31.055			1.603	0.18	0.717	2.377			0.022	*			0.714	0.014	*
	Androgen	Dienogest	9	0	7.765	1.072	3.434	12.751			0	11.361	1.684	4.933	18.911			1.508	0.163	0.909	2.261			0.033	*			0.565	0.113	n.s.
Dihydrotestosterone (DHT)	Androgen	Menstruation phase	11	0	0.364	0.06	0.128	0.779	0.255	n.s.	1 (9.1)	0.365	0.067	0.03	0.717	0.376	n.s.	1.072	0.164	0.187	1.806	0.773	n.s.	0.992	n.s.	0.227	n.s.	0.286	0.393	n.s.	0.573	< .001	***
	Androgen	Proliferative phase	16	0	0.264	0.034	0.11	0.561			0	0.285	0.035	0.082	0.532			1.216	0.179	0.467	3.118			0.524	n.s.			0.583	0.018	*
	Androgen	Secretory phase	11	0	0.299	0.033	0.157	0.481			0	0.361	0.043	0.155	0.634			1.226	0.091	0.662	1.682			0.017	*			0.871	< .001	***
	Androgen	Dienogest	9	0	0.351	0.054	0.145	0.632			1 (11.1)	0.377	0.06	0.18	0.779			1.131	0.116	0.755	1.8			0.467	n.s.			0.824	0.006	**
Etiocholanolone (Etio)	Androgen	Menstruation phase	11	10 (90.9)	0.031	5.455e -4	0.03	0.036	0.162	n.s.	1 (9.1)	0.236	0.033	0.03	0.425	0.726	n.s.	7.724	1.111	1	14.167	0.004	**	< .001	***	< .001	***	0.102	0.765	n.s.	0.651	< .001	***
	Androgen	Proliferative phase	16	11 (68.8)	0.11	0.042	0.03	0.609			5 (31.3)	0.201	0.05	0.03	0.66			2.841	0.533	0.872	6.7			0.003	**			0.861	< .001	***
	Androgen	Secretory phase	11	7 (63.6)	0.05	0.01	0.03	0.12			2 (18.2)	0.252	0.051	0.03	0.49			5.983	1.508	1	14.2			0.002	**			0.389	0.237	n.s.
	Androgen	Dienogest	9	6 (66.7)	0.102	0.044	0.03	0.346			1 (11.1)	0.199	0.058	0.03	0.614			3.095	0.549	0.942	5.3			0.012	*			0.864	0.003	**
Androstenedione (A4)	Androgen	Menstruation phase	11	0	6.595	0.809	3.258	10.352	0.092	n.s.	0	3.181	0.72	1.271	9.637	0.505	n.s.	0.492	0.079	0.171	1.135	0.73	n.s.	0.003	**	< .001	***	0.38	0.249	n.s.	0.531	< .001	***
	Androgen	Proliferative phase	16	0	7.839	1.17	2.577	18.302			0	3.519	0.4	0.841	6.538			0.53	0.069	0.098	1.207			< .001	***			0.669	0.005	**
	Androgen	Secretory phase	11	0	10.816	1.699	5.773	22.606			0	4.084	0.427	2.399	6.59			0.451	0.061	0.135	0.729			0.003	**			0.128	0.708	n.s.
	Androgen	Dienogest	9	0	9.841	3.121	4.284	34.149			0	4.226	0.892	1.778	8.11			0.483	0.06	0.237	0.756			0.06	n.s.			0.706	0.033	*
Testosterone (T)	Androgen	Menstruation phase	11	0	0.941	0.169	0.345	2.226	0.836	n.s.	0	0.743	0.176	0.326	2.385	0.648	n.s.	0.893	0.144	0.146	2.023	0.91	n.s.	0.389	n.s.	0.025	*	0.183	0.591	n.s.	0.467	< .001	***
	Androgen	Proliferative phase	16	0	1.162	0.346	0.445	6.006			0	0.672	0.077	0.191	1.392			0.84	0.119	0.232	1.58			0.118	n.s.			0.708	0.002	**
	Androgen	Secretory phase	11	0	1.021	0.101	0.516	1.772			0	0.815	0.074	0.33	1.181			0.817	0.065	0.565	1.338			0.016	*			0.708	0.015	*
	Androgen	Dienogest	9	0	1.009	0.206	0.297	2.389			0	0.981	0.226	0.333	2.434			0.949	0.055	0.683	1.121			0.54	n.s.			0.985	< .001	***
Androsterone (An)	Androgen	Menstruation phase	11	1 (9.1)	0.315	0.049	0.03	0.529	0.08	n.s.	0	0.645	0.087	0.232	1.225	0.358	n.s.	2.658	0.556	1.026	7.733	0.181	n.s.	< .001	***	0.036	*	0.576	0.063	n.s.	0.182	0.22	n.s.
	Androgen	Proliferative phase	16	1 (6.3)	0.415	0.066	0.03	1.116			0	0.638	0.085	0.078	1.193			1.85	0.18	0.21	3.416			0.021	*			0.365	0.164	n.s.
	Androgen	Secretory phase	11	2 (18.2)	0.902	0.346	0.03	3.729			0	0.815	0.11	0.383	1.566			4.908	2.272	0.103	21.933			0.823	n.s.			-0.167	0.624	n.s.
	Androgen	Dienogest	9	1 (11.1)	0.361	0.114	0.03	1.057			0	0.764	0.181	0.195	2.045			4.95	2.793	1.304	27.2			0.004	**			0.862	0.003	**
11β-Hydroxyandrostenedione (11OHA4)	Androgen	Menstruation phase	11	7 (63.7)	0.021	0.005	0.006	0.055	0.638	n.s.	9 (81.8)	1.379	0.296	0.447	2.809	0.567	n.s.	68.216	5.217	37.795	91.939	0.33	n.s.	0.002	**	< .001	***	0.961	< .001	***	0.901	< .001	***
	Androgen	Proliferative phase	16	9 (56.3)	0.024	0.006	0.001	0.065			14 (87.5)	1.351	0.267	0.029	3.483			65.221	5.481	28.903	101.977			< .001	***			0.937	< .001	***
	Androgen	Secretory phase	11	7 (63.6)	0.025	0.005	0.005	0.06			11 (100.0)	1.69	0.326	0.482	4.14			73.942	5.392	43.033	100.838			< .001	***			0.926	< .001	***
	Androgen	Dienogest	9	7 (77.8)	0.019	0.005	0.003	0.048			7 (77.8)	1.175	0.331	0.235	3.317			75.131	9.009	39.885	113.672			0.014	*			0.841	0.009	**
11-Ketoandrostanolone (11KDHT)	Androgen	Menstruation phase	11	0	0.373	0.046	0.107	0.619	0.78	n.s.	0	0.871	0.082	0.52	1.376	0.984	n.s.	2.598	0.301	1.538	5.282	0.571	n.s.	< .001	***	< .001	***	0.847	0.001	**	0.744	< .001	***
	Androgen	Proliferative phase	16	0	0.442	0.089	0.05	1.405			0	0.907	0.146	0.081	2.045			2.445	0.31	0.735	5.422			< .001	***			0.809	< .001	***
	Androgen	Secretory phase	11	0	0.398	0.042	0.185	0.686			0	0.891	0.169	0.224	2.373			2.133	0.224	1.099	3.487			0.004	**			0.843	0.001	**
	Androgen	Dienogest	9	0	0.44	0.062	0.223	0.769			0	0.842	0.137	0.392	1.477			2.062	0.394	0.89	4.78			0.007	**			0.577	0.104	n.s.
11-Ketoandrostenedione (11KA4)	Androgen	Menstruation phase	11	0	0.319	0.028	0.143	0.42	0.314	n.s.	0	0.307	0.037	0.13	0.553	0.466	n.s.	0.978	0.088	0.538	1.553	0.747	n.s.	0.709	n.s.	0.085	n.s.	0.541	0.086	n.s.	0.777	< .001	***
	Androgen	Proliferative phase	16	0	0.29	0.047	0.043	0.808			0	0.277	0.04	0.029	0.668			1.035	0.119	0.446	2.168			0.675	n.s.			0.78	< .001	***
	Androgen	Secretory phase	11	0	0.385	0.049	0.117	0.761			0	0.348	0.041	0.137	0.599			0.928	0.049	0.661	1.177			0.097	n.s.			0.915	< .001	***
	Androgen	Dienogest	9	0	0.333	0.034	0.151	0.489			0	0.288	0.032	0.152	0.412			0.883	0.072	0.545	1.308			0.099	n.s.			0.728	0.026	*
11-Ketoandrosterone (11KAn)	Androgen	Menstruation phase	11	11 (100.0)	0.05	0	0.05	0.05	n.a.	n.a.	11 (100.0)	0.05	0	0.05	0.05	n.a.	n.a.	1	0	1	1	n.a.	n.a.	0	0			n.a.	n.a.	n.a.	n.a.	n.a.	n.a.
	Androgen	Proliferative phase	16	16 (100.0)	0.05	0	0.05	0.05			16 (100.0)	0.05	0	0.05	0.05			1	0	1	1			0	0			n.a.	n.a.	n.a.
	Androgen	Secretory phase	11	11 (100.0)	0.05	0	0.05	0.05			11 (100.0)	0.05	0	0.05	0.05			1	0	1	1			0	0			n.a.	n.a.	n.a.
	Androgen	Dienogest	9	9 (100.0)	0.05	0	0.05	0.05			9 (100.0)	0.05	0	0.05	0.05			1	0	1	1			0	0			n.a.	n.a.	n.a.
11-Ketotestosterone (11KT)	Androgen	Menstruation phase	11	0	0.41	0.055	0.226	0.828	0.699	n.s.	0	0.619	0.038	0.436	0.838	0.327	n.s.	1.7	0.178	0.765	2.517	0.039	*	0.003	**	< .001	***	0.369	0.264	n.s.	0.709	< .001	***
	Androgen	Proliferative phase	16	0	0.36	0.074	0.033	1.029			0	0.594	0.09	0.041	1.2			1.896	0.197	0.778	3.548			< .001	***			0.832	< .001	***
	Androgen	Secretory phase	11	0	0.326	0.052	0.071	0.682			0	0.772	0.111	0.166	1.302			2.435	0.17	1.888	3.692			< .001	***			0.844	0.001	**
	Androgen	Dienogest	9	0	0.423	0.071	0.165	0.792			0	0.69	0.093	0.299	1.2			1.781	0.203	1.07	3.155			0.002	**			0.775	0.014	*
11β-hydroxy-5α-androstane-3,17-dione (11OH5αDIONE)	Androgen	Menstruation phase	11	0	0.946	0.172	0.285	2.062	0.052	n.s.	1 (9.1)	0.25	0.032	0.05	0.413	0.13	n.s.	0.358	0.065	0.042	0.699	0.016	*	0.002	**	< .001	***	0.32	0.337	n.s.	-0.072	0.631	n.s.
	Androgen	Proliferative phase	16	0	1.313	0.244	0.373	3.414			6 (37.5)	0.163	0.025	0.05	0.361			0.187	0.045	0.015	0.643			< .001	***			0.063	0.817	n.s.
	Androgen	Secretory phase	11	0	0.595	0.091	0.12	1.063			4 (36.4)	0.248	0.051	0.05	0.473			0.466	0.098	0.047	1.123			0.004	**			0.266	0.43	n.s.
	Androgen	Dienogest	9	0	0.995	0.253	0.181	2.824			3 (33.3)	0.184	0.065	0.05	0.646			0.331	0.131	0.018	1.142			0.02	*			-0.301	0.431	n.s.
11β-hydroxyandrosterone (11OHAn)	Androgen	Menstruation phase	11	0	0.611	0.137	0.094	1.355	0.284	n.s.	0	0.953	0.208	0.164	2.126	0.558	n.s.	1.903	0.305	0.596	3.571	0.97	n.s.	0.047	*	< .001	***	0.688	0.019	*	0.932	< .001	***
	Androgen	Proliferative phase	16	0	0.347	0.071	0.078	1.069			0	0.677	0.155	0.098	2.071			1.877	0.171	0.745	3.158			0.002	**			0.944	< .001	***
	Androgen	Secretory phase	11	0	0.53	0.176	0.129	1.804			0	0.972	0.327	0.187	3.391			1.956	0.242	0.835	4.011			0.022	*			0.964	< .001	***
	Androgen	Dienogest	9	0	1.134	0.457	0.089	3.651			0	1.524	0.575	0.178	4.394			1.837	0.355	1.049	4.422			0.028	*			0.986	< .001	***
11β-hydroxytestosterone (11OHT)	Androgen	Menstruation phase	11	0	0.08	0.01	0.023	0.132	0.776	n.s.	0	0.186	0.017	0.111	0.294	0.984	n.s.	2.598	0.301	1.538	5.282	0.579	n.s.	< .001	***	< .001	***	0.847	0.001	**	0.74	< .001	***
	Androgen	Proliferative phase	16	0	0.095	0.019	0.012	0.3			0	0.194	0.031	0.017	0.437			2.432	0.312	0.735	5.422			< .001	***			0.809	< .001	***
	Androgen	Secretory phase	11	0	0.085	0.009	0.04	0.147			0	0.19	0.036	0.048	0.507			2.133	0.224	1.099	3.487			0.004	**			0.843	0.001	**
	Androgen	Dienogest	9	0	0.093	0.014	0.041	0.164			0	0.18	0.029	0.084	0.316			2.154	0.475	0.89	5.603			0.008	**			0.55	0.125	n.s.
5α-androstane-3,17-dione (5αDIONE)	Androgen	Menstruation phase	11	0	5.849	0.466	3.257	8.172	0.502	n.s.	0	3.977	0.445	2.578	7.033	0.073	n.s.	0.699	0.063	0.349	0.998	0.381	n.s.	0.005	**	< .001	***	0.338	0.309	n.s.	0.495	< .001	***
	Androgen	Proliferative phase	16	0	5.531	0.537	3.257	11.476			0	3.5	0.254	2.279	6.1			0.665	0.036	0.439	0.843			< .001	***			0.741	0.001	**
	Androgen	Secretory phase	11	0	6.541	0.821	3.971	10.912			0	4.936	0.653	2.843	9.715			0.809	0.124	0.467	2.014			0.069	n.s.			0.448	0.168	n.s.
	Androgen	Dienogest	9	0	6.287	0.81	4.316	12.017			0	3.677	0.222	2.855	4.949			0.624	0.046	0.359	0.808			0.006	**			0.6	0.087	n.s.
5α-Androstanetrione (11K5αDIONE)	Androgen	Menstruation phase	11	0	10.144	1.425	2.757	19.923	0.423	n.s.	0	18.204	2.445	7.706	32.661	0.162	n.s.	1.96	0.234	1.155	3.638	0.966	n.s.	0.002	**	< .001	***	0.595	0.054	n.s.	0.774	< .001	***
	Androgen	Proliferative phase	16	0	9.42	1.788	1.046	24.217			0	15.967	2.261	1.013	32.978			1.971	0.232	0.834	4.206			< .001	***			0.797	< .001	***
	Androgen	Secretory phase	11	0	12.662	1.963	2.807	24.527			0	23.359	3.584	4.56	44.585			1.893	0.159	1.072	2.909			< .001	***			0.865	< .001	***
	Androgen	Dienogest	9	0	11.515	1.824	4.041	21.565			0	17.219	2.687	5.852	31.3			1.528	0.127	1.006	2.197			0.012	*			0.753	0.019	*
Androstanediol (3αDIOL)	Androgen	Menstruation phase	11	11 (100.0)	2.5	0	2.5	2.5	n.a.	n.a.	11 (100.0)	2.5	0	2.5	2.5	n.a.	n.a.	1	0	1	1	n.a.	n.a.	0	0			n.a.	n.a.	n.a.	n.a.	n.a.	n.a.
	Androgen	Proliferative phase	16	16 (100.0)	2.5	0	2.5	2.5			16 (100.0)	2.5	0	2.5	2.5			1	0	1	1			0	0			n.a.	n.a.	n.a.
	Androgen	Secretory phase	11	11 (100.0)	2.5	0	2.5	2.5			11 (100.0)	2.5	0	2.5	2.5			1	0	1	1			0	0			n.a.	n.a.	n.a.
	Androgen	Dienogest	9	9 (100.0)	2.5	0	2.5	2.5			9 (100.0)	2.5	0	2.5	2.5			1	0	1	1			0	0			n.a.	n.a.	n.a.
Androstenediol (A5)	Androgen	Menstruation phase	11	10 (90.9)	2.427	0.073	1.7	2.5	0.931	n.s.	6 (54.5)	58.471	21.541	2.5	184.516	0.816	n.s.	23.431	8.605	1	73.806	0.817	n.s.	0.026	*	< .001	***	0.26	0.44	n.s.	0.166	0.265	n.s.
	Androgen	Proliferative phase	16	15 (93.8)	2.423	0.077	1.27	2.5			10 (62.5)	40.111	17.78	2.5	267.944			16.105	7.104	1	107.178			0.051	n.s.			0.141	0.602	n.s.
	Androgen	Secretory phase	11	9 (81.8)	2.382	0.118	1.202	2.5			8 (72.7)	43.668	25.444	2.5	244.321			17.565	10.162	1	97.728			0.135	n.s.			0.162	0.635	n.s.
	Androgen	Dienogest	9	9 (100.0)	2.5	0	2.5	2.5			5 (55.6)	58.783	22.965	2.5	152.936			23.513	9.186	1	61.174			0	0			NaN	NaN	n.a.
17α-Hydroxyprogesterone (17OHP4)	Progestagen	Menstruation phase	11	0	1.557	0.182	0.721	2.544	< .001	***	0	1.014	0.221	0.284	2.424	< .001	***	0.694	0.131	0.159	1.475	0.006	**	0.057	n.s.	0.017	*	0.227	0.502	n.s.	0.553	< .001	***
	Progestagen	Proliferative phase	16	0	2.543	0.313	0.394	4.459			0	1.496	0.194	0.209	2.668			0.643	0.067	0.095	1.232			< .001	***			0.81	< .001	***
	Progestagen	Secretory phase	11	0	30.976	10.117	7.434	122.117			0	4.048	0.404	2.022	6.999			0.278	0.067	0.043	0.646			0.023	*			0.202	0.551	n.s.
	Progestagen	Dienogest	9	0	2.075	0.461	0.48	4.652			0	1.398	0.402	0.391	3.784			0.72	0.11	0.185	1.259			0.093	n.s.			0.669	0.049	*
Progesterone (P4)	Progestagen	Menstruation phase	11	1 (9.1)	1.32	0.309	0.15	3.404	0.004	**	0	0.575	0.275	0.03	3.198	< .001	***	0.439	0.105	0.031	0.977	0.245	n.s.	0.003	**	0.06	n.s.	0.789	0.004	**	0.266	0.071	n.s.
	Progestagen	Proliferative phase	16	0	0.862	0.207	0.025	3.031			2 (12.5)	0.407	0.137	0.03	2.218			0.5	0.084	0.057	1.2			< .001	***			0.913	< .001	***
	Progestagen	Secretory phase	11	0	325.123	140.018	17.171	1594.59			0	20.949	4.718	3.389	51.413			0.284	0.085	0.004	0.764			0.057	n.s.			-0.276	0.412	n.s.
	Progestagen	Dienogest	9	0	0.871	0.321	0.097	2.707			1 (11.1)	0.511	0.336	0.03	3.174			0.54	0.148	0.062	1.242			0.185	n.s.			0.716	0.03	*
11α-Hydroxyprogesterone (11αOHP4)	Progestagen	Menstruation phase	11	5 (45.5)	0.072	0.018	0.015	0.174	< .001	***	2 (18.2)	0.091	0.023	0.015	0.274	< .001	***	4.075	1.776	0.154	18.265	0.041	*	0.567	n.s.	0.032	*	-0.364	0.272	n.s.	0.523	< .001	***
	Progestagen	Proliferative phase	16	5 (31.3)	0.109	0.024	0.015	0.32			2 (12.5)	0.091	0.012	0.015	0.192			1.552	0.423	0.387	5.802			0.245	n.s.			0.807	< .001	***
	Progestagen	Secretory phase	11	7 (63.6)	1.786	0.505	0.47	5.578			0	0.44	0.075	0.097	1.082			0.399	0.096	0.066	1.151			0.024	*			0.058	0.864	n.s.
	Progestagen	Dienogest	9	1 (11.1)	0.105	0.026	0.015	0.224			2 (22.2)	0.116	0.046	0.015	0.43			4.006	3.099	0.078	28.687			0.847	n.s.			-0.08	0.838	n.s.
11β-Hydroxyprogesterone (11βOHP4)	Progestagen	Menstruation phase	11	1 (9.1)	6.343	1.723	2.5	22.722	0.029	*	0	7.41	2.616	2.375	27.452	0.041	*	1.071	0.19	0.477	2.845	0.521	n.s.	0.476	n.s.	0.187	n.s.	0.858	< .001	***	0.365	0.012	*
	Progestagen	Proliferative phase	16	0	6.691	1.118	2.075	18.514			0	6.69	1.448	2.008	20.859			0.953	0.086	0.367	1.495			0.998	n.s.			0.947	< .001	***
	Progestagen	Secretory phase	11	0	67.279	34.167	11.94	397.5			0	16.534	4.603	4.093	50.193			0.714	0.352	0.076	4.14			0.153	n.s.			0.348	0.295	n.s.
	Progestagen	Dienogest	9	0	7.807	2.938	1.863	30.763			0	11.617	6.396	2.442	61.776			1.165	0.18	0.604	2.068			0.312	n.s.			0.986	< .001	***
16α-Hydroxyprogesterone (16OHP4)	Progestagen	Menstruation phase	11	0	0.109	0.014	0.057	0.195	< .001	***	0	0.157	0.076	0.021	0.903	< .001	***	1.188	0.391	0.315	4.969	0.037	*	0.494	n.s.	0.034	*	0.631	0.038	*	0.388	0.007	**
	Progestagen	Proliferative phase	16	0	0.142	0.021	0.022	0.354			0	0.14	0.032	0.009	0.572			1.039	0.134	0.123	1.885			0.93	n.s.			0.83	< .001	***
	Progestagen	Secretory phase	11	0	2.858	0.829	0.607	8.907			0	0.477	0.073	0.181	1.096			0.344	0.099	0.055	1.149			0.016	*			0.109	0.75	n.s.
	Progestagen	Dienogest	9	0	0.118	0.029	0.015	0.265			0	0.218	0.106	0.026	0.967			7.956	7.067	0.293	64.478			0.401	n.s.			-0.086	0.826	n.s.
17α,20α-Dihydroxyprogesterone (17,20diOHP4)	Progestagen	Menstruation phase	11	0	0.941	0.104	0.452	1.387	0.009	**	0	0.731	0.088	0.318	1.215	0.064	n.s.	0.871	0.139	0.301	1.957	0.406	n.s.	0.128	n.s.	0.976	n.s.	0.144	0.674	n.s.	0.152	0.307	n.s.
	Progestagen	Proliferative phase	16	0	0.939	0.107	0.447	1.732			0	0.782	0.109	0.132	1.619			0.893	0.107	0.171	1.825			0.143	n.s.			0.559	0.024	*
	Progestagen	Secretory phase	11	0	3.136	1.041	1.02	12.906			0	3.484	1.753	0.821	20.84			1.958	1.227	0.232	14.196			0.871	n.s.			-0.069	0.84	n.s.
	Progestagen	Dienogest	9	0	0.723	0.093	0.173	1.079			0	0.907	0.18	0.204	1.925			1.222	0.141	0.617	1.908			0.162	n.s.			0.801	0.009	**
17α-Hydroxypregnanolone (17OHTHP)	Progestagen	Menstruation phase	11	1 (9.1)	3.575	0.305	1	4.695	0.002	**	1 (9.1)	3.582	0.279	1	4.481	0.003	**	1.014	0.036	0.772	1.194	0.641	n.s.	0.963	n.s.	0.286	n.s.	0.874	< .001	***	0.595	< .001	***
	Progestagen	Proliferative phase	16	2 (12.5)	3.365	0.297	1	5.903			2 (12.5)	3.585	0.322	1	6.02			1.272	0.23	0.329	3.818			0.475	n.s.			0.53	0.035	*
	Progestagen	Secretory phase	11	0	5.232	0.5	3.312	8.299			0	5.63	0.674	3.409	10.637			1.16	0.192	0.519	2.967			0.632	n.s.			0.079	0.817	n.s.
	Progestagen	Dienogest	9	3 (33.3)	2.907	0.486	1	4.422			2 (22.2)	3.238	0.459	1	4.656			1.256	0.229	0.928	3.078			0.207	n.s.			0.872	0.002	**
17α-Hydroxypregnenolone (17OHP5)	Progestagen	Menstruation phase	11	0	19.592	2.637	11.412	39.603	0.009	**	0	25.727	5.254	7.984	57.781	0.359	n.s.	1.355	0.297	0.558	4.072	0.332	n.s.	0.202	n.s.	0.174	n.s.	0.519	0.102	n.s.	0.74	< .001	***
	Progestagen	Proliferative phase	16	0	21.014	3.636	6.766	58.502			0	25.124	5.339	8.66	93.595			1.276	0.166	0.596	3.42			0.167	n.s.			0.869	< .001	***
	Progestagen	Secretory phase	11	0	41.584	8.272	10.104	105.638			0	36.961	8.301	10	94.497			0.929	0.12	0.342	1.683			0.433	n.s.			0.767	0.006	**
	Progestagen	Dienogest	9	0	29.775	5.845	13.351	61.389			0	41.217	16.213	12.539	151.601			1.127	0.196	0.59	2.47			0.325	n.s.			0.939	< .001	***
20α-Hydroxyprogesterone (20αOHP4)	Progestagen	Menstruation phase	11	0	0.707	0.164	0.326	2.081	< .001	***	0	0.796	0.29	0.151	3.301	0.003	**	0.96	0.125	0.359	1.586	0.306	n.s.	0.537	n.s.	0.227	n.s.	0.962	< .001	***	0.344	0.018	*
	Progestagen	Proliferative phase	16	0	0.359	0.041	0.13	0.71			0	0.298	0.032	0.069	0.527			0.85	0.055	0.503	1.217			0.007	**			0.887	< .001	***
	Progestagen	Secretory phase	11	0	15.426	4.286	0.05	43.809			0	8.419	3.369	1.096	40.369			5.424	4.561	0.025	50.922			0.24	n.s.			-0.059	0.864	n.s.
	Progestagen	Dienogest	9	0	0.556	0.182	0.15	1.962			0	0.554	0.202	0.176	2.141			0.995	0.069	0.728	1.262			0.956	n.s.			0.988	< .001	***
20β-Hydroxyprogesterone (20βOHP4)	Progestagen	Menstruation phase	11	11 (100.0)	0.05	0	0.05	0.05	0.095	n.s.	10 (90.9)	0.06	0.01	0.05	0.158	0.138	n.s.	1.197	0.197	1	3.165	0.062	n.s.	0	0	0.189	n.s.	n.a.	n.a.	n.a.	-0.007	0.962	n.s.
	Progestagen	Proliferative phase	16	15 (93.8)	0.06	0.01	0.05	0.218			15 (93.8)	0.056	0.006	0.05	0.152			1.08	0.14	0.229	3.049			0.751	n.s.			-0.067	0.806	n.s.
	Progestagen	Secretory phase	11	3 (27.3)	3.927	2.719	0.05	30.663			7 (63.6)	0.159	0.077	0.05	0.91			0.563	0.233	0.002	2.52			0.198	n.s.			-0.151	0.658	n.s.
	Progestagen	Dienogest	9	9 (100.0)	0.05	0	0.05	0.05			8 (88.9)	0.062	0.012	0.05	0.159			1.243	0.243	1	3.188			0	0			n.a.	n.a.	n.a.
5α/β-Dihydroprogesterone (DHP4)	Progestagen	Menstruation phase	11	0	3.118	0.312	2.06	5.78	< .001	***	0	3.174	0.314	1.993	5.637	< .001	***	1.072	0.118	0.651	2.045	< .001	***	0.877	n.s.	0.01	*	0.357	0.281	n.s.	0.847	< .001	***
	Progestagen	Proliferative phase	16	0	2.511	0.14	1.841	4.159			0	2.171	0.151	0.5	3.281			0.872	0.058	0.272	1.166			0.03	*			0.526	0.036	*
	Progestagen	Secretory phase	11	0	22.373	4.964	9.748	69.599			0	8.261	1.28	3.5	17.245			0.437	0.074	0.192	0.926			0.007	**			0.684	0.02	*
	Progestagen	Dienogest	9	0	2.814	0.268	1.784	3.93			0	2.539	0.169	1.803	3.51			0.933	0.054	0.634	1.124			0.162	n.s.			0.757	0.018	*
5α/β-pregnan-3β-ol-20-one (3βTHP)	Progestagen	Menstruation phase	11	3 (27.3)	41.965	9.855	2.5	104.588	0.914	n.s.	4 (36.4)	34.869	11.702	2.5	105.71	0.346	n.s.	1.699	0.647	0.024	6.358	0.845	n.s.	0.561	n.s.	0.422	n.s.	0.412	0.208	n.s.	0.458	0.001	**
	Progestagen	Proliferative phase	16	3 (18.8)	44.382	7.722	2.5	114.499			7 (43.8)	27.948	7.393	2.5	83.595			1.214	0.585	0.028	9.743			0.071	n.s.			0.376	0.151	n.s.
	Progestagen	Secretory phase	11	2 (18.2)	47.739	9.906	2.5	93.601			3 (27.3)	61.376	29.198	2.5	337.794			1.412	0.526	0.068	5.224			0.615	n.s.			0.451	0.164	n.s.
	Progestagen	Dienogest	9	3 (33.3)	43.602	14.749	2.5	119.736			5 (55.6)	33.945	13.027	2.5	93.507			0.741	0.118	0.109	1			0.017	*			0.981	< .001	***
5α/β-pregnan-3α, 20α-diol (20OHTHP)	Progestagen	Menstruation phase	11	11 (100.0)	2.5	0	2.5	2.5	n.a.	n.a.	11 (100.0)	2.5	0	2.5	2.5	n.a.	n.a.	1	0	1	1	n.a.	n.a.	0	0			n.a.	n.a.	n.a.	n.a.	n.a.	n.a.
	Progestagen	Proliferative phase	16	16 (100.0)	2.5	0	2.5	2.5			16 (100.0)	2.5	0	2.5	2.5			1	0	1	1			0	0			n.a.	n.a.	n.a.
	Progestagen	Secretory phase	11	11 (100.0)	2.5	0	2.5	2.5			11 (100.0)	2.5	0	2.5	2.5			1	0	1	1			0	0			n.a.	n.a.	n.a.
	Progestagen	Dienogest	9	9 (100.0)	2.5	0	2.5	2.5			9 (100.0)	2.5	0	2.5	2.5			1	0	1	1			0	0			n.a.	n.a.	n.a.
5α/β-pregnane-3β,20α-diol (20OH-3βTHP)	Progestagen	Menstruation phase	11	11 (100.0)	2.5	0	2.5	2.5	n.a.	n.a.	11 (100.0)	2.5	0	2.5	2.5	n.a.	n.a.	1	0	1	1	n.a.	n.a.	0	0			n.a.	n.a.	n.a.	n.a.	n.a.	n.a.
	Progestagen	Proliferative phase	16	16 (100.0)	2.5	0	2.5	2.5			16 (100.0)	2.5	0	2.5	2.5			1	0	1	1			0	0			n.a.	n.a.	n.a.
	Progestagen	Secretory phase	11	11 (100.0)	2.5	0	2.5	2.5			11 (100.0)	2.5	0	2.5	2.5			1	0	1	1			0	0			n.a.	n.a.	n.a.
	Progestagen	Dienogest	9	9 (100.0)	2.5	0	2.5	2.5			9 (100.0)	2.5	0	2.5	2.5			1	0	1	1			0	0			n.a.	n.a.	n.a.
6α-Hydroxyprogesterone (6αOHP4)	Progestagen	Menstruation phase	11	0	0.332	0.109	0.032	1.057	0.392	n.s.	0	0.266	0.105	0.032	1.224	0.347	n.s.	1.345	0.365	0.067	4.208	0.755	n.s.	0.53	n.s.	0.118	n.s.	0.555	0.076	n.s.	0.288	0.05	*
	Progestagen	Proliferative phase	16	0	0.343	0.111	0.044	1.442			0	0.208	0.051	0.014	0.761			1.062	0.202	0.089	2.486			0.244	n.s.			0.222	0.41	n.s.
	Progestagen	Secretory phase	11	0	0.582	0.195	0.046	2.109			0	0.436	0.185	0.043	2.161			1.293	0.361	0.054	4.302			0.548	n.s.			0.24	0.478	n.s.
	Progestagen	Dienogest	9	0	0.31	0.207	0.012	1.933			0	0.156	0.037	0.028	0.393			1.709	0.352	0.069	3.872			0.476	n.s.			0.098	0.802	n.s.
6α-Hydroxypregnanolone (6OHTHP)	Progestagen	Menstruation phase	11	10 (90.9)	0.074	0.024	0.05	0.313	< .001	***	10 (90.9)	0.066	0.016	0.05	0.229	< .001	***	0.976	0.024	0.731	1	0.642	n.s.	0.341	n.s.	0.387	n.s.	1	< .001	***	0.673	< .001	***
	Progestagen	Proliferative phase	16	16 (100.0)	0.05	0	0.05	0.05			15 (93.8)	0.055	0.005	0.05	0.137			1.108	0.108	1	2.732			0	0			n.a.	n.a.	n.a.
	Progestagen	Secretory phase	11	3 (27.3)	0.307	0.07	0.05	0.775			4 (36.4)	0.234	0.058	0.05	0.683			0.942	0.222	0.244	2.982			0.333	n.s.			0.39	0.236	n.s.
	Progestagen	Dienogest	9	9 (100.0)	0.05	0	0.05	0.05			8 (88.9)	0.061	0.011	0.05	0.145			1.21	0.21	1	2.893			0	0			NaN	NaN	n.a.
6β-Hydroxyprogesterone (6βOHP4)	Progestagen	Menstruation phase	11	1 (9.1)	0.041	0.006	0.015	0.078	< .001	***	8 (72.7)	0.028	0.011	0.015	0.132	0.109	n.s.	1.214	0.763	0.209	8.826	0.495	n.s.	0.365	n.s.	0.01	*	-0.349	0.293	n.s.	0.16	0.283	n.s.
	Progestagen	Proliferative phase	16	4 (25.0)	0.042	0.011	0.015	0.197			11 (68.8)	0.025	0.006	0.011	0.103			0.909	0.262	0.239	3.55			0.05	n.s.			0.717	0.002	**
	Progestagen	Secretory phase	11	0	0.235	0.067	0.078	0.877			4 (36.4)	0.06	0.02	0.015	0.215			0.432	0.168	0.044	1.74			0.038	*			-0.153	0.653	n.s.
	Progestagen	Dienogest	9	2 (22.2)	0.04	0.009	0.015	0.105			6 (66.7)	0.023	0.006	0.015	0.069			0.969	0.46	0.143	4.586			0.2	n.s.			-0.302	0.429	n.s.
5β-pregnan-3α-ol-20-one (THP)	Progestagen	Menstruation phase	11	11 (100.0)	2.5	0	2.5	2.5	n.a.	n.a.	11 (100.0)	2.5	0	2.5	2.5	n.a.	n.a.	1	0	1	1	n.a.	n.a.	0	0			n.a.	n.a.	n.a.	n.a.	n.a.	n.a.
	Progestagen	Proliferative phase	16	16 (100.0)	2.5	0	2.5	2.5			16 (100.0)	2.5	0	2.5	2.5			1	0	1	1			0	0			n.a.	n.a.	n.a.
	Progestagen	Secretory phase	11	11 (100.0)	2.5	0	2.5	2.5			11 (100.0)	2.5	0	2.5	2.5			1	0	1	1			0	0			n.a.	n.a.	n.a.
	Progestagen	Dienogest	9	9 (100.0)	2.5	0	2.5	2.5			9 (100.0)	2.5	0	2.5	2.5			1	0	1	1			0	0			n.a.	n.a.	n.a.
Pregnanetriol (Ptriol)	Progestagen	Menstruation phase	11	1 (9.1)	6.364	0.658	2	10.202	< .001	***	8 (72.7)	5.05	0.678	2	7.969	0.021	*	0.921	0.179	0.196	2.388	0.192	n.s.	0.183	n.s.	0.017	*	0.055	0.873	n.s.	0.333	0.022	*
	Progestagen	Proliferative phase	16	4 (25.0)	5.091	0.571	2	9.705			4 (25.0)	4.994	0.5	2	8.186			1.163	0.179	0.411	2.605			0.841	n.s.			0.615	0.011	*
	Progestagen	Secretory phase	11	0	11.724	1.451	6.76	22.388			1 (9.1)	7.584	0.938	2	12.651			0.737	0.101	0.089	1.325			0.053	n.s.			-0.204	0.547	n.s.
	Progestagen	Dienogest	9	0	5.96	0.207	4.961	7.008			1 (11.1)	5.611	0.525	2	7.38			0.931	0.076	0.403	1.172			0.406	n.s.			0.732	0.025	*
Pregnanetriolone (11KPtriol)	Progestagen	Menstruation phase	11	1 (9.1)	1.472	0.912	0.1	10.527	0.428	n.s.	0	1.452	0.927	0.241	10.666	0.548	n.s.	1.373	0.354	0.27	4.17	0.74	n.s.	0.882	n.s.	0.886	n.s.	0.989	< .001	***	0.972	< .001	***
	Progestagen	Proliferative phase	16	1 (6.3)	1.692	0.78	0.1	9.663			1 (6.3)	1.655	0.862	0.1	11.075			1.123	0.206	0.154	2.853			0.814	n.s.			0.988	< .001	***
	Progestagen	Secretory phase	11	0	3.164	1.177	0.417	11.77			0	3.011	1.338	0.505	12.026			1.09	0.267	0.211	3.408			0.749	n.s.			0.939	< .001	***
	Progestagen	Dienogest	9	2 (22.2)	1.633	1.24	0.1	11.522			1 (11.1)	2.014	1.542	0.1	14.331			1.676	0.396	0.387	4.389			0.267	n.s.			0.997	< .001	***
5α-pregnanolone (5αTHP)	Progestagen	Menstruation phase	11	1 (9.1)	9.116	1.275	2.5	16.477	0.088	n.s.	4 (36.4)	5.25	0.824	2.5	11.039	0.008	**	0.642	0.092	0.223	1.096	0.354	n.s.	0.006	**	< .001	***	0.5	0.117	n.s.	0.48	< .001	***
	Progestagen	Proliferative phase	16	4 (25.0)	6.973	1.497	2.5	28.003			5 (31.3)	4.556	0.371	2.5	6.71			0.805	0.06	0.24	1.068			0.084	n.s.			0.606	0.013	*
	Progestagen	Secretory phase	11	0	12.938	2.765	6.629	38.447			2 (18.2)	7.794	1.025	2.5	12.879			0.709	0.101	0.196	1.191			0.088	n.s.			0.231	0.494	n.s.
	Progestagen	Dienogest	9	1 (11.1)	6.026	0.581	2.5	9.172			2 (22.2)	4.507	0.526	2.5	6.223			0.78	0.086	0.385	1.06			0.03	*			0.458	0.215	n.s.
5α-Pregnanetrione (11KDHP4)	Progestagen	Menstruation phase	11	11 (100.0)	2.5	0	2.5	2.5	n.a.	n.a.	11 (100.0)	2.5	0	2.5	2.5	n.a.	n.a.	1	0	1	1	n.a.	n.a.	0	0			n.a.	n.a.	n.a.	n.a.	n.a.	n.a.
	Progestagen	Proliferative phase	16	16 (100.0)	2.5	0	2.5	2.5			16 (100.0)	2.5	0	2.5	2.5			1	0	1	1			0	0			n.a.	n.a.	n.a.
	Progestagen	Secretory phase	11	11 (100.0)	2.5	0	2.5	2.5			11 (100.0)	2.5	0	2.5	2.5			1	0	1	1			0	0			n.a.	n.a.	n.a.
	Progestagen	Dienogest	9	9 (100.0)	2.5	0	2.5	2.5			9 (100.0)	2.5	0	2.5	2.5			1	0	1	1			0	0			n.a.	n.a.	n.a.
11-Ketoprogesterone (11KP4)	Progestagen	Menstruation phase	11	0	0.059	0.015	0.008	0.173	0.348	n.s.	0	0.069	0.024	0.011	0.287	0.384	n.s.	1.421	0.266	0.322	2.903	0.508	n.s.	0.555	n.s.	0.154	n.s.	0.75	0.008	**	0.359	0.013	*
	Progestagen	Proliferative phase	16	0	0.046	0.007	0.017	0.112			0	0.06	0.015	0.005	0.194			1.307	0.214	0.194	3.014			0.275	n.s.			0.538	0.032	*
	Progestagen	Secretory phase	11	0	0.076	0.024	0.012	0.276			0	0.112	0.045	0.015	0.507			1.932	0.671	0.202	8.319			0.476	n.s.			0.112	0.744	n.s.
	Progestagen	Dienogest	9	0	0.032	0.011	0.007	0.114			0	0.046	0.01	0.01	0.102			1.871	0.256	0.32	2.779			0.327	n.s.			0.223	0.565	n.s.
Dienogest	Progestagen	Menstruation phase	11	10 (90.9)	0.047	0.003	0.017	0.05	0.301	n.s.	10 (90.9)	0.048	0.002	0.03	0.05	0.737	n.s.	1.141	0.184	0.604	2.947	0.44	n.s.	0.749	n.s.	0.037	*	-0.1	0.77	n.s.	0.998	< .001	***
	Progestagen	Proliferative phase	16	16 (100.0)	0.05	0	0.05	0.05			14 (87.5)	0.049	0.002	0.024	0.057			0.976	0.034	0.475	1.133			0	0			n.a.	n.a.	n.a.
	Progestagen	Secretory phase	11	11 (100.0)	0.05	0	0.05	0.05			11 (100.0)	0.05	0	0.05	0.05			1	0	1	1			0	0			n.a.	n.a.	n.s.
	Progestagen	Dienogest	9	1 (11.1)	20.147	6.37	0.05	63.051			1 (11.1)	25.871	8.418	0.05	83.128			1.236	0.048	1	1.433			0.028	*			0.997	< .001	***
CYP21A2 (S / 17OHP4)	Corticosteroid (enzyme)	Menstruation phase	11	n.a.	0.245	0.061	0.04	0.82	0.001	**	n.a.	0.662	0.104	0.064	1.464	0.001	**	3.032	0.361	1.593	5.807	< .001	***	< .001	***	< .001	***	0.888	< .001	***	0.921	< .001	***
	Corticosteroid (enzyme)	Proliferative phase	16	n.a.	0.142	0.023	0.03	0.34			n.a.	0.423	0.068	0.044	0.941			3.305	0.485	1.596	9.65			< .001	***			0.882	< .001	***
	Corticosteroid (enzyme)	Secretory phase	11	n.a.	0.031	0.008	0	0.09			n.a.	0.215	0.037	0.016	0.48			12.434	3.068	1.386	28.388			< .001	***			-0.014	0.966	n.s.
	Corticosteroid (enzyme)	Dienogest	9	n.a.	0.372	0.109	0.02	1.05			n.a.	0.768	0.185	0.073	1.745			2.447	0.325	1.471	4.507			0.002	**			0.963	< .001	***
CYP21A2 (DOC / P4)	Corticosteroid (enzyme)	Menstruation phase	11	n.a.	0.125	0.041	0.02	0.49	0.003	**	n.a.	0.339	0.069	0.016	0.661	< .001	***	3.646	0.743	0.986	7.14	0.208	n.s.	0.008	**	< .001	***	0.416	0.203	n.s.	0.808	< .001	***
	Corticosteroid (enzyme)	Proliferative phase	16	n.a.	0.171	0.034	0.02	0.45			n.a.	0.393	0.076	0.021	1			2.656	0.543	0.551	9.083			0.003	**			0.589	0.016	*
	Corticosteroid (enzyme)	Secretory phase	11	n.a.	0.005	0.002	0	0.02			n.a.	0.021	0.009	0.005	0.102			6.862	3.223	0.682	33.212			0.118	n.s.			-0.247	0.464	n.s.
	Corticosteroid (enzyme)	Dienogest	9	n.a.	0.372	0.138	0.02	1.29			n.a.	0.824	0.195	0.02	1.576			3.334	0.803	0.814	8.085			0.003	**			0.841	0.005	**
CYP11B (F / S)	Corticosteroid (enzyme)	Menstruation phase	11	n.a.	373.191	60.873	166.33	870.01	0.979	n.s.	n.a.	526.826	67.773	268.883	911.916	0.977	n.s.	1.638	0.215	0.399	2.834	0.581	n.s.	0.103	n.s.	< .001	***	0.119	0.728	n.s.	0.682	< .001	***
	Corticosteroid (enzyme)	Proliferative phase	16	n.a.	361.393	56.214	88.73	885.86			n.a.	517.102	78.507	115.573	1413.69			1.526	0.104	1.046	2.197			0.004	**			0.824	< .001	***
	Corticosteroid (enzyme)	Secretory phase	11	n.a.	356.299	45.32	127.15	595.66			n.a.	501.734	77.192	135.332	1010.93			1.406	0.126	0.993	2.299			0.017	*			0.775	0.005	**
	Corticosteroid (enzyme)	Dienogest	9	n.a.	319.157	62.603	117.99	693.96			n.a.	453.815	83.955	117.382	756.822			1.421	0.134	0.947	2.176			0.011	*			0.884	0.002	**
CYP11B (CORT / DOC)	Corticosteroid (enzyme)	Menstruation phase	11	n.a.	49.731	13.314	11.57	149.7	0.049	*	n.a.	144.131	22.703	30.254	258.62	0.364	n.s.	4.649	1.22	0.798	12.846	0.232	n.s.	< .001	***	< .001	***	0.592	0.055	n.s.	0.349	0.016	*
	Corticosteroid (enzyme)	Proliferative phase	16	n.a.	35.032	7.41	8.16	128.42			n.a.	155.521	41.319	37.89	740			8.666	4.913	1.947	82.222			0.011	*			0.054	0.841	n.s.
	Corticosteroid (enzyme)	Secretory phase	11	n.a.	14.655	5.89	0.92	68.31			n.a.	90.018	17.714	23.661	188.649			18.475	7.99	1.885	92.404			0.001	**			0.294	0.38	n.s.
	Corticosteroid (enzyme)	Dienogest	9	n.a.	52.191	17.816	4.39	145.16			n.a.	98.342	29.065	19.692	247.273			2.315	0.295	1.697	4.488			0.004	**			0.997	< .001	***
HSD11B1 (F / E)	Corticosteroid (enzyme)	Menstruation phase	11	n.a.	2.626	0.492	1.07	6.55	0.705	n.s.	n.a.	6.547	1.154	3.035	16.627	0.885	n.s.	2.691	0.233	1.052	3.86	0.144	n.s.	< .001	***	< .001	***	0.853	< .001	***	0.778	< .001	***
	Corticosteroid (enzyme)	Proliferative phase	16	n.a.	2.461	0.219	1.49	4.83			n.a.	6.289	0.575	3.956	13.425			2.656	0.186	1.584	4.527			< .001	***			0.734	0.001	**
	Corticosteroid (enzyme)	Secretory phase	11	n.a.	2.851	0.317	1.06	4.48			n.a.	5.961	0.639	3.42	9.066			2.17	0.152	1.632	3.231			< .001	***			0.885	< .001	***
	Corticosteroid (enzyme)	Dienogest	9	n.a.	2.581	0.409	0.98	4.59			n.a.	5.462	1.057	2.978	13.149			2.239	0.27	1.225	3.644			0.008	**			0.689	0.04	*
HSD17B (T / A4)	Androgen (enzyme)	Menstruation phase	11	n.a.	0.172	0.051	0.09	0.67	0.459	n.s.	n.a.	0.249	0.028	0.136	0.473	0.173	n.s.	1.943	0.222	0.35	2.936	0.218	n.s.	0.189	n.s.	< .001	***	0.142	0.677	n.s.	0.289	0.049	*
	Androgen (enzyme)	Proliferative phase	16	n.a.	0.142	0.02	0.06	0.33			n.a.	0.201	0.015	0.113	0.319			1.624	0.152	0.827	2.779			0.002	**			0.633	0.009	**
	Androgen (enzyme)	Secretory phase	11	n.a.	0.114	0.016	0.03	0.22			n.a.	0.204	0.014	0.138	0.278			2.177	0.325	1.101	4.742			< .001	***			0.571	0.066	n.s.
	Androgen (enzyme)	Dienogest	9	n.a.	0.113	0.009	0.07	0.14			n.a.	0.241	0.027	0.115	0.402			2.236	0.333	1.098	4.29			0.002	**			0.182	0.64	n.s.
SRD5A (DHT / T)	Androgen (enzyme)	Menstruation phase	11	n.a.	0.413	0.038	0.14	0.6	0.045	*	n.a.	0.518	0.077	0.089	0.943	0.545	n.s.	1.298	0.153	0.192	2.011	0.351	n.s.	0.129	n.s.	< .001	***	0.578	0.062	n.s.	0.652	< .001	***
	Androgen (enzyme)	Proliferative phase	16	n.a.	0.307	0.032	0.08	0.5			n.a.	0.439	0.034	0.208	0.661			1.62	0.165	0.505	3.425			< .001	***			0.596	0.015	*
	Androgen (enzyme)	Secretory phase	11	n.a.	0.302	0.024	0.13	0.41			n.a.	0.459	0.048	0.217	0.654			1.578	0.162	0.85	2.419			0.003	**			0.527	0.096	n.s.
	Androgen (enzyme)	Dienogest	9	n.a.	0.402	0.061	0.2	0.74			n.a.	0.489	0.097	0.161	1.189			1.231	0.153	0.741	2.19			0.166	n.s.			0.838	0.005	**
HSD3B2 (A4 / DHEA)	Androgen (enzyme)	Menstruation phase	11	n.a.	1.462	0.226	0.54	2.59	0.524	n.s.	n.a.	0.327	0.058	0.143	0.875	0.311	n.s.	0.273	0.055	0.103	0.718	0.956	n.s.	< .001	***	< .001	***	0.042	0.904	n.s.	0.532	< .001	***
	Androgen (enzyme)	Proliferative phase	16	n.a.	1.968	0.439	0.69	7.64			n.a.	0.437	0.048	0.159	0.824			0.29	0.035	0.076	0.653			0.002	**			0.553	0.026	*
	Androgen (enzyme)	Secretory phase	11	n.a.	1.479	0.287	0.77	4.03			n.a.	0.375	0.05	0.212	0.757			0.286	0.028	0.128	0.418			0.001	**			0.801	0.003	**
	Androgen (enzyme)	Dienogest	9	n.a.	1.232	0.227	0.58	2.68			n.a.	0.37	0.05	0.14	0.7			0.329	0.035	0.221	0.54			0.002	**			0.895	0.001	**
Sulftase (DHEA / DHEAS)	Androgen (enzyme)	Menstruation phase	11	n.a.	0.003	5.534e -4	0.001	0.007	0.772	n.s.	n.a.	0.004	5.083e -4	0.002	0.008	0.879	n.s.	1.437	0.194	0.806	3.03	0.281	n.s.	0.031	*	< .001	***	0.701	0.016	*	0.748	< .001	***
	Androgen (enzyme)	Proliferative phase	16	n.a.	0.004	6.478e -4	0.001	0.012			n.a.	0.005	8.500e -4	0.002	0.014			1.224	0.125	0.715	2.641			0.007	**			0.813	< .001	***
	Androgen (enzyme)	Secretory phase	11	n.a.	0.004	2.072e -4	0.003	0.005			n.a.	0.004	4.968e -4	0.002	0.008			1.081	0.118	0.493	1.727			0	0			n.a.	n.a.	n.a.
	Androgen (enzyme)	Dienogest	9	n.a.	0.002	0.001	0	0.01			n.a.	0.005	0.001	0.002	0.01			1.102	0.123	0.633	1.687			0.013	*			0.879	0.002	**
HSD11B2 (11KA4 / 11OHA4)	Androgen (enzyme)	Menstruation phase	11	n.a.	0.615	0.138	0.164	1.457	0.975	n.s.	n.a.	0.344	0.081	0.08	0.959	0.859	n.s.	0.574	0.044	0.373	0.862	0.581	n.s.	0.002	**	< .001	***	0.95	< .001	***	0.927	< .001	***
	Androgen (enzyme)	Proliferative phase	16	n.a.	0.666	0.15	0.142	2.468			n.a.	0.351	0.074	0.107	0.993			0.561	0.039	0.339	0.773			0.004	**			0.926	< .001	***
	Androgen (enzyme)	Secretory phase	11	n.a.	0.628	0.169	0.171	1.9			n.a.	0.285	0.063	0.12	0.712			0.518	0.041	0.351	0.713			0.013	*			0.984	< .001	***
	Androgen (enzyme)	Dienogest	9	n.a.	0.726	0.139	0.222	1.449			n.a.	0.376	0.077	0.124	0.749			0.536	0.051	0.351	0.803			0.002	**			0.945	< .001	***
HSD11B2 (11KT / 11OHT)	Androgen (enzyme)	Menstruation phase	11	n.a.	5.85	0.816	2.351	9.878	0.05	n.s.	n.a.	3.65	0.448	2.055	6.647	0.121	n.s.	0.689	0.075	0.38	1.107	< .001	***	0.007	**	0.019	*	0.604	0.049	*	0.361	0.013	*
	Androgen (enzyme)	Proliferative phase	16	n.a.	4.047	0.392	2.346	7.796			n.a.	3.243	0.3	1.828	6.39			0.839	0.055	0.475	1.212			0.014	*			0.679	0.004	**
	Androgen (enzyme)	Secretory phase	11	n.a.	3.911	0.562	1.626	7.272			n.a.	4.378	0.448	2.379	7.266			1.22	0.111	0.798	2.135			0.135	n.s.			0.862	< .001	***
	Androgen (enzyme)	Dienogest	9	n.a.	4.774	0.782	2.545	10.217			n.a.	4.317	0.705	2.583	9.585			1.074	0.206	0.253	2.413			0.708	n.s.			-0.255	0.508	n.s.
HSD17B (11KA4 / 11KT)	Androgen (enzyme)	Menstruation phase	11	n.a.	0.833	0.077	0.496	1.285	0.002	**	n.a.	0.5	0.057	0.228	0.866	0.867	n.s.	0.606	0.05	0.36	0.845	0.002	**	< .001	***	< .001	***	0.698	0.017	*	0.533	< .001	***
	Androgen (enzyme)	Proliferative phase	16	n.a.	0.959	0.075	0.417	1.477			n.a.	0.524	0.04	0.161	0.694			0.56	0.037	0.344	0.836			< .001	***			0.665	0.005	**
	Androgen (enzyme)	Secretory phase	11	n.a.	1.289	0.096	0.715	1.718			n.a.	0.493	0.04	0.353	0.826			0.391	0.023	0.259	0.514			< .001	***			0.662	0.027	*
	Androgen (enzyme)	Dienogest	9	n.a.	0.894	0.117	0.533	1.734			n.a.	0.445	0.039	0.223	0.578			0.528	0.053	0.301	0.807			0.002	**			0.503	0.168	n.s.
SRD5A (11K5αDIONE / 11KA4)	Androgen (enzyme)	Menstruation phase	11	n.a.	31.822	3.865	15.334	57.702	0.903	n.s.	n.a.	61.307	6.595	33.447	117.937	0.691	n.s.	2.022	0.155	1.16	3.085	0.869	n.s.	< .001	***	< .001	***	0.709	0.015	*	0.801	< .001	***
	Androgen (enzyme)	Proliferative phase	16	n.a.	31.058	2.89	19.163	66.774			n.a.	58.051	4.505	34.678	91.199			1.958	0.146	1.285	3.151			< .001	***			0.596	0.015	*
	Androgen (enzyme)	Secretory phase	11	n.a.	33.243	3.915	19.644	55.615			n.a.	64.392	5.035	33.206	86.542			2.075	0.179	1.379	2.954			< .001	***			0.676	0.022	*
	Androgen (enzyme)	Dienogest	9	n.a.	38.045	8.499	13.283	98.745			n.a.	64.119	13.524	30.338	162.491			1.786	0.168	1.246	2.655			0.003	**			0.952	< .001	***
SRD5A (11KDHT / 11KT)	Androgen (enzyme)	Menstruation phase	11	n.a.	0.995	0.151	0.474	1.991	0.13	n.s.	n.a.	1.453	0.147	0.704	2.278	0.106	n.s.	1.635	0.175	0.904	2.632	< .001	***	0.004	**	0.047	*	0.663	0.026	*	0.469	< .001	***
	Androgen (enzyme)	Proliferative phase	16	n.a.	1.293	0.107	0.6	1.995			n.a.	1.585	0.111	0.732	2.561			1.287	0.089	0.825	2.107			0.006	**			0.649	0.007	**
	Androgen (enzyme)	Secretory phase	11	n.a.	1.479	0.222	0.644	2.879			n.a.	1.197	0.132	0.644	1.967			0.879	0.069	0.468	1.253			0.089	n.s.			0.757	0.007	**
	Androgen (enzyme)	Dienogest	9	n.a.	1.165	0.145	0.537	1.839			n.a.	1.239	0.129	0.488	1.812			1.273	0.294	0.414	3.374			0.721	n.s.			-0.076	0.846	n.s.
HSD17B (11KDHT / 11K5αDIONE)	Androgen (enzyme)	Menstruation phase	11	n.a.	0.041	0.006	0.022	0.099	0.24	n.s.	n.a.	0.058	0.01	0.016	0.139	0.107	n.s.	1.44	0.165	0.617	2.453	0.326	n.s.	0.012	*	0.001	**	0.841	0.001	**	0.621	< .001	***
	Androgen (enzyme)	Proliferative phase	16	n.a.	0.048	0.004	0.02	0.077			n.a.	0.059	0.006	0.033	0.097			1.259	0.081	0.761	1.826			0.006	**			0.793	< .001	***
	Androgen (enzyme)	Secretory phase	11	n.a.	0.037	0.005	0.021	0.073			n.a.	0.04	0.004	0.019	0.061			1.169	0.128	0.676	2.163			0.441	n.s.			0.478	0.137	n.s.
	Androgen (enzyme)	Dienogest	9	n.a.	0.043	0.006	0.02	0.075			n.a.	0.061	0.016	0.019	0.182			1.437	0.294	0.453	3.301			0.27	n.s.			0.408	0.276	n.s.
AKR1C2 (11KAn / 11K5αDIONE)	Androgen (enzyme)	Menstruation phase	11	n.a.	0.006	0.001	0.003	0.018	0.302	n.s.	n.a.	0.003	4.831e -4	0.002	0.006	0.397	n.s.	0.578	0.06	0.275	0.866	0.81	n.s.	0.009	**	< .001	***	0.832	0.002	**	0.925	< .001	***
	Androgen (enzyme)	Proliferative phase	16	n.a.	0.01	0.003	0.002	0.048			n.a.	0.007	0.003	0.002	0.049			0.623	0.072	0.238	1.199			0.002	**			0.952	< .001	***
	Androgen (enzyme)	Secretory phase	11	n.a.	0.006	0.001	0.002	0.018			n.a.	0.003	8.406e -4	0.001	0.011			0.568	0.05	0.344	0.933			0.002	**			0.963	< .001	***
	Androgen (enzyme)	Dienogest	9	n.a.	0.005	0.001	0.002	0.012			n.a.	0.004	7.607e -4	0.002	0.009			0.691	0.057	0.455	0.994			0.002	**			0.954	< .001	***
CYP17A1 (17OHP4 / P4)	Progestagen (enzyme)	Menstruation phase	11	n.a.	2.528	1.071	0.36	12.87	0.002	**	n.a.	5.73	1.761	0.208	20.897	0.001	**	2.853	0.694	0.573	8.114	0.611	n.s.	0.01	*	< .001	***	0.857	< .001	***	0.706	< .001	***
	Progestagen (enzyme)	Proliferative phase	16	n.a.	5.472	1.114	1.29	15.76			n.a.	7.733	1.359	1.169	20.488			2.31	0.916	0.652	15.904			0.122	n.s.			0.391	0.134	n.s.
	Progestagen (enzyme)	Secretory phase	11	n.a.	0.187	0.044	0.03	0.45			n.a.	0.317	0.073	0.101	0.896			3.847	1.617	0.413	18.242			0.218	n.s.			-0.378	0.252	n.s.
	Progestagen (enzyme)	Dienogest	9	n.a.	4.904	1.273	0.39	11.93			n.a.	8.381	1.738	0.255	16.915			1.966	0.323	0.655	3.06			0.013	*			0.781	0.013	*
HSD3B2 (P4 / P5)	Progestagen (enzyme)	Menstruation phase	11	n.a.	0.368	0.098	0.05	1.12	< .001	***	n.a.	0.166	0.071	0.022	0.83	< .001	***	0.582	0.223	0.047	2.69	0.523	n.s.	0.01	*	0.005	**	0.756	0.007	**	0.641	< .001	***
	Progestagen (enzyme)	Proliferative phase	16	n.a.	0.447	0.132	0.02	1.65			n.a.	0.233	0.121	0.017	1.972			0.621	0.115	0.035	1.665			0.114	n.s.			0.496	0.05	n.s.
	Progestagen (enzyme)	Secretory phase	11	n.a.	8.321	1.528	2.71	21.07			n.a.	2.655	0.556	0.335	6.441			0.397	0.075	0.036	0.823			0.006	**			0.026	0.939	n.s.
	Progestagen (enzyme)	Dienogest	9	n.a.	0.151	0.051	0.02	0.48			n.a.	0.062	0.022	0.006	0.232			0.602	0.134	0.055	1.22			0.125	n.s.			0.185	0.634	n.s.
AKR1C1 (20α-HSD) (20αOHP4 / P4)	Progestagen (enzyme)	Menstruation phase	11	n.a.	0.819	0.202	0.234	2.176	0.206	n.s.	n.a.	2.991	0.914	0.627	10.466	0.06	n.s.	5.412	1.912	0.44	22.076	0.301	n.s.	0.045	*	< .001	***	-0.055	0.873	n.s.	0.537	< .001	***
	Progestagen (enzyme)	Proliferative phase	16	n.a.	1.202	0.561	0.172	9.325			n.a.	2.427	0.769	0.158	10.598			2.958	0.696	0.812	9.79			0.045	*			0.686	0.003	**
	Progestagen (enzyme)	Secretory phase	11	n.a.	0.127	0.034	3.136e -5	0.35			n.a.	0.424	0.129	0.12	1.651			1054.11	1050.94	1.372	11563.5			0.019	*			0.745	0.009	**
	Progestagen (enzyme)	Dienogest	9	n.a.	1.057	0.209	0.187	2.082			n.a.	2.983	0.689	0.675	5.855			3.808	1.204	0.931	11.745			0.015	*			0.441	0.234	n.s.
AKR1C1 (20β-HSD) (20βOHP4 / P4)	Progestagen (enzyme)	Menstruation phase	11	n.a.	0.089	0.033	0.015	0.333	0.177	n.s.	n.a.	0.429	0.153	0.016	1.667	0.03	*	8.556	3.527	1.024	31.822	0.529	n.s.	0.056	n.s.	0.007	**	-0.018	0.958	n.s.	0.462	0.001	**
	Progestagen (enzyme)	Proliferative phase	16	n.a.	0.24	0.121	0.016	2			n.a.	0.536	0.157	0.023	1.667			3.424	0.755	0.833	12.907			0.031	*			0.628	0.009	**
	Progestagen (enzyme)	Secretory phase	11	n.a.	0.008	0.002	2.183e -4	0.019			n.a.	0.01	0.003	0.001	0.037			7.525	6.018	0.219	67.573			0.544	n.s.			0.217	0.521	n.s.
	Progestagen (enzyme)	Dienogest	9	n.a.	0.164	0.052	0.018	0.515			n.a.	0.914	0.559	0.016	5.314			5.256	1.813	0.805	16.133			0.183	n.s.			0.885	0.002	**
6α-OH (6αOHP4 / P4)	Progestagen (enzyme)	Menstruation phase	11	n.a.	0.471	0.208	0.018	2.33	0.109	n.s.	n.a.	1.546	0.808	0.02	9.351	0.431	n.s.	11.191	4.986	0.071	54.931	0.026	*	0.239	n.s.	0.231	n.s.	-0.126	0.712	n.s.	0.282	0.055	n.s.
	Progestagen (enzyme)	Proliferative phase	16	n.a.	0.794	0.321	0.038	4.635			n.a.	2.245	1.548	0.104	25.368			2.962	0.666	0.214	9.473			0.319	n.s.			0.527	0.036	*
	Progestagen (enzyme)	Secretory phase	11	n.a.	0.012	0.007	1.995e -4	0.066			n.a.	0.044	0.02	0.001	0.202			34.667	15.453	0.142	153.96			0.086	n.s.			0.604	0.049	*
	Progestagen (enzyme)	Dienogest	9	n.a.	1.443	1.182	0.024	10.861			n.a.	0.986	0.247	0.035	2.732			8.839	4.234	0.252	36.911			0.65	n.s.			0.891	0.001	**
6β-OH (6βOHP4 / P4)	Progestagen (enzyme)	Menstruation phase	11	n.a.	0.084	0.034	0.007	0.345	0.202	n.s.	n.a.	0.154	0.047	0.005	0.5	0.109	n.s.	4.886	1.75	0.337	14.691	0.733	n.s.	0.232	n.s.	0.136	n.s.	0.09	0.793	n.s.	0.282	0.055	n.s.
	Progestagen (enzyme)	Proliferative phase	16	n.a.	0.137	0.068	0.012	1.124			n.a.	0.259	0.11	0.007	1.775			3.538	1.317	0.337	18.935			0.317	n.s.			0.192	0.476	n.s.
	Progestagen (enzyme)	Secretory phase	11	n.a.	0.002	9.208e -4	3.614e -4	0.011			n.a.	0.004	0.002	4.698e -4	0.02			3.391	1.041	0.207	9.957			0.066	n.s.			0.866	< .001	***
	Progestagen (enzyme)	Dienogest	9	n.a.	0.141	0.061	0.011	0.59			n.a.	0.178	0.051	0.005	0.5			2.558	0.745	0.315	5.926			0.545	n.s.			0.478	0.193	n.s.
CYP11B (11αOH) (11αOHP4 / P4)	Progestagen (enzyme)	Menstruation phase	11	n.a.	0.133	0.08	0.004	0.924	0.056	n.s.	n.a.	0.431	0.118	0.033	1.307	0.002	**	9.416	3.037	1.022	34.517	0.424	n.s.	0.016	*	< .001	***	0.512	0.108	n.s.	0.515	< .001	***
	Progestagen (enzyme)	Proliferative phase	16	n.a.	0.2	0.046	0.019	0.6			n.a.	0.442	0.078	0.06	1.312			5.532	1.69	0.686	21.512			0.008	**			0.288	0.279	n.s.
	Progestagen (enzyme)	Secretory phase	11	n.a.	0.017	0.007	0.002	0.083			n.a.	0.033	0.007	0.01	0.08			5.773	2.208	0.549	20.896			0.109	n.s.			0.205	0.545	n.s.
	Progestagen (enzyme)	Dienogest	9	n.a.	0.229	0.074	0.037	0.696			n.a.	0.538	0.113	0.021	0.97			5.346	2.507	0.508	23.099			0.021	*			0.392	0.296	n.s.
CYP11B (11βOH) (11βOHP4 / P4)	Progestagen (enzyme)	Menstruation phase	11	n.a.	10.106	3.599	1.197	38.749	0.059	n.s.	n.a.	31.611	7.007	0.842	79.151	0.237	n.s.	7.925	3.332	0.489	33.174	0.333	n.s.	0.024	*	0.026	*	-0.056	0.869	n.s.	0.669	< .001	***
	Progestagen (enzyme)	Proliferative phase	16	n.a.	23.552	8.942	1.987	117.375			n.a.	71.049	39.487	0.997	654.44			3.625	1.037	0.502	16.749			0.185	n.s.			0.67	0.005	**
	Progestagen (enzyme)	Secretory phase	11	n.a.	0.36	0.151	0.089	1.844			n.a.	1.408	0.465	0.234	4.973			6.003	1.969	0.746	19.951			0.036	*			0.363	0.273	n.s.
	Progestagen (enzyme)	Dienogest	9	n.a.	21.644	7.853	1.401	76.715			n.a.	52.192	12.182	1.098	124.048			4.039	1.216	0.783	10.74			0.001	**			0.903	< .001	***
HSD11B2 (11KP4 / 11βOHP4)	Progestagen (enzyme)	Menstruation phase	11	n.a.	0.009	0.002	0.003	0.019	0.066	n.s.	n.a.	0.011	0.002	0.003	0.024	0.19	n.s.	1.479	0.304	0.297	3.571	0.013	*	0	0			0.146	0.669	n.s.	0.366	0.011	*
	Progestagen (enzyme)	Proliferative phase	16	n.a.	0.008	0.001	0.003	0.019			n.a.	0.009	0.001	0.002	0.018			1.279	0.171	0.529	2.717			0	0			0.299	0.26	n.s.
	Progestagen (enzyme)	Secretory phase	11	n.a.	0.004	0.002	8.059e -5	0.023			n.a.	0.007	0.001	0.001	0.012			7.8	3.208	0.47	33.822			0	0			0.396	0.228	n.s.
	Progestagen (enzyme)	Dienogest	9	n.a.	0.006	0.002	0.001	0.023			n.a.	0.007	0.001	0.001	0.013			1.708	0.249	0.472	2.93			0	0			0.558	0.119	n.s.
SRD5A (11KDHP4 / 11KP4)	Progestagen (enzyme)	Menstruation phase	11	n.a.	101.069	32.232	14.432	319.242	0.58	n.s.	n.a.	79.463	19.768	8.714	234.111	0.405	n.s.	1.235	0.324	0.344	3.11	0.866	n.s.	0.347	n.s.	0.434	n.s.	0.746	0.008	**	0.535	< .001	***
	Progestagen (enzyme)	Proliferative phase	16	n.a.	76.299	10.509	22.226	148.38			n.a.	106.502	30.556	12.863	501.667			1.457	0.349	0.332	5.152			0.262	n.s.			0.582	0.018	*
	Progestagen (enzyme)	Secretory phase	11	n.a.	71.981	18.387	9.074	210.7			n.a.	58.619	14.644	4.928	167.222			1.219	0.414	0.12	4.962			0.277	n.s.			0.775	0.005	**
	Progestagen (enzyme)	Dienogest	9	n.a.	151.82	38.127	21.857	363.276			n.a.	91.188	24.781	24.614	239.432			0.812	0.295	0.36	3.13			0.025	*			0.838	0.005	**
SRD5A/AKR1D1 (DHP4 / P4)	Progestagen (enzyme)	Menstruation phase	11	n.a.	4.823	1.508	0.936	14.873	0.247	n.s.	n.a.	22.766	8.041	1.342	92.519	0.038	*	6.822	2.553	0.79	25.686	0.265	n.s.	0.047	*	< .001	***	0.166	0.627	n.s.	0.519	< .001	***
	Progestagen (enzyme)	Proliferative phase	16	n.a.	10.767	6.034	1.011	99.958			n.a.	21.602	6.6	1.213	72.489			3.373	0.926	0.551	12.297			0.075	n.s.			0.602	0.014	*
	Progestagen (enzyme)	Secretory phase	11	n.a.	0.21	0.052	0.011	0.568			n.a.	0.587	0.133	0.21	1.753			10.556	5.536	0.612	62.015			0.029	*			-0.098	0.774	n.s.
	Progestagen (enzyme)	Dienogest	9	n.a.	7.598	1.98	1.452	18.388			n.a.	22.196	6.466	1.106	60.089			3.539	1.068	0.762	10.223			0.018	*			0.842	0.004	**
AKR1C2/HSD3B (3βTHP / DHP4)	Progestagen (enzyme)	Menstruation phase	11	n.a.	14.577	3.558	0.732	29.797	0.004	**	n.a.	11.432	3.783	0.582	37.067	0.646	n.s.	1.997	0.956	0.027	9.766	0.115	n.s.	0.355	n.s.	0.895	n.s.	0.612	0.045	*	0.467	< .001	***
	Progestagen (enzyme)	Proliferative phase	16	n.a.	19.626	3.836	0.601	59.136			n.a.	16.919	5.861	0.854	90.141			1.467	0.629	0.029	10.227			0.651	n.s.			0.326	0.218	n.s.
	Progestagen (enzyme)	Secretory phase	11	n.a.	2.712	0.627	0.101	5.607			n.a.	10.661	5.178	0.195	56.847			4.401	1.532	0.087	16.504			0.129	n.s.			0.638	0.035	*
	Progestagen (enzyme)	Dienogest	9	n.a.	15.352	5.486	0.701	43.114			n.a.	12.589	4.989	0.923	35.538			0.836	0.155	0.126	1.578			0.099	n.s.			0.965	< .001	***
6α-OH (6OHTHP / 3βTHP)	Progestagen (enzyme)	Menstruation phase	11	n.a.	0.007	0.003	4.781e -4	0.02	0.05	n.s.	n.a.	0.015	0.008	4.730e -4	0.092	0.138	n.s.	6.133	3.732	0.157	41.835	0.386	n.s.	0.357	n.s.	0.288	n.s.	0.096	0.779	n.s.	0.266	0.07	n.s.
	Progestagen (enzyme)	Proliferative phase	16	n.a.	0.005	0.002	4.367e -4	0.02			n.a.	0.012	0.004	5.981e -4	0.055			7.949	3.158	0.103	39.648			0.093	n.s.			0.106	0.697	n.s.
	Progestagen (enzyme)	Secretory phase	11	n.a.	0.036	0.018	5.342e -4	0.191			n.a.	0.036	0.015	5.599e -4	0.137			2.113	0.916	0.106	9.689			0.99	n.s.			0.157	0.646	n.s.
	Progestagen (enzyme)	Dienogest	9	n.a.	0.008	0.003	4.176e -4	0.02			n.a.	0.016	0.006	5.347e -4	0.058			2.752	0.968	1	9.164			0.108	n.s.			0.724	0.028	*
AKR1C1 (20OHTHP / 3βTHP)	Progestagen (enzyme)	Menstruation phase	11	n.a.	0.312	0.133	0.024	1	0.862	n.s.	n.a.	0.416	0.14	0.024	1	0.744	n.s.	6.512	3.804	0.157	41.835	0.621	n.s.	0.59	n.s.	0.024	*	0.069	0.841	n.s.	0.341	0.019	*
	Progestagen (enzyme)	Proliferative phase	16	n.a.	0.235	0.095	0.022	1			n.a.	0.48	0.119	0.03	1			6.378	2.408	0.103	35.346			0.08	n.s.			0.268	0.315	n.s.
	Progestagen (enzyme)	Secretory phase	11	n.a.	0.233	0.115	0.027	1			n.a.	0.341	0.13	0.007	1			3.073	1.397	0.191	14.624			0.46	n.s.			0.353	0.286	n.s.
	Progestagen (enzyme)	Dienogest	9	n.a.	0.378	0.156	0.021	1			n.a.	0.572	0.169	0.027	1			2.542	0.987	1	9.164			0.163	n.s.			0.702	0.035	*
AKR1C1 (20OH-3βTHP / 3βTHP)	Progestagen (enzyme)	Menstruation phase	11	n.a.	0.312	0.133	0.024	1	0.862	n.s.	n.a.	0.416	0.14	0.024	1	0.744	n.s.	6.512	3.804	0.157	41.835	0.621	n.s.	0.59	n.s.	0.024	*	0.069	0.841	n.s.	0.341	0.019	*
	Progestagen (enzyme)	Proliferative phase	16	n.a.	0.235	0.095	0.022	1			n.a.	0.48	0.119	0.03	1			6.378	2.408	0.103	35.346			0.08	n.s.			0.268	0.315	n.s.
	Progestagen (enzyme)	Secretory phase	11	n.a.	0.233	0.115	0.027	1			n.a.	0.341	0.13	0.007	1			3.073	1.397	0.191	14.624			0.46	n.s.			0.353	0.286	n.s.
	Progestagen (enzyme)	Dienogest	9	n.a.	0.378	0.156	0.021	1			n.a.	0.572	0.169	0.027	1			2.542	0.987	1	9.164			0.163	n.s.			0.702	0.035	*
AKR1C1 (Ptriol / 17OHTHP)	Progestagen (enzyme)	Menstruation phase	11	n.a.	2.09	0.495	0.63	6.884	0.725	n.s.	n.a.	1.696	0.45	0.477	5.922	0.769	n.s.	0.888	0.164	0.254	2.263	0.235	n.s.	0.086	n.s.	0.029	*	0.908	< .001	***	0.569	< .001	***
	Progestagen (enzyme)	Proliferative phase	16	n.a.	1.794	0.398	0.521	7.535			n.a.	1.57	0.246	0.622	4.899			1.404	0.429	0.233	7.302			0.649	n.s.			-0.074	0.786	n.s.
	Progestagen (enzyme)	Secretory phase	11	n.a.	2.203	0.084	1.821	2.698			n.a.	1.375	0.117	0.465	1.885			0.642	0.063	0.172	0.859			< .001	***			-0.496	0.121	n.s.
	Progestagen (enzyme)	Dienogest	9	n.a.	2.945	0.687	1.384	6.357			n.a.	2.508	0.77	0.65	7.38			0.885	0.109	0.131	1.219			0.412	n.s.			0.765	0.016	*
CYP17A1 (17OHP5 / P5)	Progestagen (enzyme)	Menstruation phase	11	n.a.	5.311	0.608	1.889	8.884	0.011	*	n.a.	7.917	1.108	2.441	15.9	0.009	**	1.565	0.212	0.711	3.052	0.127	n.s.	0.035	*	< .001	***	0.334	0.316	n.s.	0.731	< .001	***
	Progestagen (enzyme)	Proliferative phase	16	n.a.	7.972	1.474	2.312	28.665			n.a.	9.741	1.113	3.756	21.705			1.481	0.232	0.526	4.567			0.08	n.s.			0.77	< .001	***
	Progestagen (enzyme)	Secretory phase	11	n.a.	2.717	0.748	0.189	8.484			n.a.	4.816	0.833	1.122	9.523			5.467	2.951	0.278	34.007			0.043	*			0.346	0.297	n.s.
	Progestagen (enzyme)	Dienogest	9	n.a.	6.466	1.519	1.558	13.451			n.a.	8.209	2.188	1.241	22.53			1.274	0.156	0.729	1.978			0.179	n.s.			0.856	0.003	**
CYP17A1/hepatic CYPs (16OHP4 / P4)	Progestagen (enzyme)	Menstruation phase	11	n.a.	0.144	0.036	0.028	0.378	0.009	**	n.a.	0.557	0.131	0.021	1.507	0.004	**	5.079	1.401	0.753	14.415	0.534	n.s.	0.018	*	< .001	***	0.083	0.82	n.s.	0.664	< .001	***
	Progestagen (enzyme)	Proliferative phase	16	n.a.	0.346	0.087	0.04	1.251			n.a.	0.766	0.193	0.061	2.897			3.621	1.354	0.56	23.5			0.012	*			0.701	0.004	**
	Progestagen (enzyme)	Secretory phase	11	n.a.	0.02	0.006	0.004	0.067			n.a.	0.038	0.009	0.01	0.095			4.102	1.557	0.316	17.577			0.063	n.s.			0.056	0.878	n.s.
	Progestagen (enzyme)	Dienogest	9	n.a.	0.269	0.082	0.029	0.822			n.a.	0.905	0.211	0.021	1.942			8.353	5.47	0.733	51.919			0.008	**			0.302	0.467	n.s.
CYP17A1 (DHEA / 17OHP5)	Androgen (enzyme)	Menstruation phase	11	n.a.	0.276	0.028	0.152	0.428	0.686	n.s.	n.a.	0.465	0.058	0.236	0.817	0.928	n.s.	1.689	0.118	1.145	2.307	0.039	*	0.001	**	< .001	***	0.876	< .001	***	0.817	< .001	***
	Androgen (enzyme)	Proliferative phase	16	n.a.	0.271	0.027	0.12	0.448			n.a.	0.414	0.041	0.166	0.757			1.572	0.079	1.05	2.184			< .001	***			0.839	< .001	***
	Androgen (enzyme)	Secretory phase	11	n.a.	0.252	0.038	0.07	0.437			n.a.	0.433	0.069	0.229	0.874			1.867	0.204	0.725	3.307			0.001	**			0.909	< .001	***
	Androgen (enzyme)	Dienogest	9	n.a.	0.322	0.066	0.139	0.688			n.a.	0.453	0.083	0.248	0.818			1.441	0.105	0.868	1.811			0.005	**			0.947	< .001	***
